# Supplementary material for: A new leafhopper species of the genus Anagonalia from India (Hemiptera, Cicadellidae, Cicadellinae)
Source: Zookeys. 2020 Dec 17;1004:141–8. doi: 10.3897/zookeys.1004.26253 (PMC7759557; doi:10.3897/zookeys.1004.26253)
Supplement: XML Treatment for Anagonalia lapnanensis [file zookeys.1004.26253-treatment1.xml]

<!DOCTYPE tp:taxon-treatment
  PUBLIC "-//TaxonX//DTD Taxonomic Treatment Publishing DTD v0 20100105//EN" "tax-treatment-NSO.dtd">
<tp:taxon-treatment xmlns:tp="http://www.plazi.org/taxpub"><tp:treatment-meta><kwd-group><label>Taxon classification</label><kwd><named-content xmlns:xlink="http://www.w3.org/1999/xlink" content-type="kingdom">Animalia</named-content></kwd><kwd><named-content xmlns:xlink="http://www.w3.org/1999/xlink" content-type="order">Hemiptera</named-content></kwd><kwd><named-content xmlns:xlink="http://www.w3.org/1999/xlink" content-type="family">Cicadellidae</named-content></kwd></kwd-group><mixed-citation publication-type="journal"><person-group><name><surname>Rai</surname><given-names>Stuti</given-names></name><name><surname>Meshram</surname><given-names>Naresh M.</given-names></name></person-group><article-title>A new leafhopper species of the genus <italic><tp:taxon-name><tp:taxon-name-part taxon-name-part-type="genus" reg="Anagonalia">Anagonalia</tp:taxon-name-part></tp:taxon-name></italic> from India (<tp:taxon-name><tp:taxon-name-part taxon-name-part-type="order">Hemiptera</tp:taxon-name-part></tp:taxon-name>, <tp:taxon-name><tp:taxon-name-part taxon-name-part-type="family">Cicadellidae</tp:taxon-name-part></tp:taxon-name>, <tp:taxon-name><tp:taxon-name-part taxon-name-part-type="subfamily">Cicadellinae</tp:taxon-name-part></tp:taxon-name>)</article-title><source>Zookeys</source><day>17</day><month>12</month><year>2020</year><volume>1004</volume><fpage>141</fpage><lpage>148</lpage><pub-id pub-id-type="doi">10.3897/zookeys.1004.26253</pub-id></mixed-citation></tp:treatment-meta><tp:nomenclature><tp:taxon-name><object-id xmlns:xlink="http://www.w3.org/1999/xlink" content-type="arpha" xlink:type="simple">3D9DBADF-2939-5323-8941-4C1E219CF1DA</object-id>
              <tp:taxon-name-part taxon-name-part-type="genus" reg="Anagonalia">Anagonalia</tp:taxon-name-part>
              <tp:taxon-name-part taxon-name-part-type="species" reg="lapnanensis">lapnanensis</tp:taxon-name-part>
              <object-id xmlns:xlink="http://www.w3.org/1999/xlink" content-type="zoobank" xlink:type="simple">http://zoobank.org/02BF2478-0383-4C98-8C57-1C6EDEEE553A</object-id>
            </tp:taxon-name><tp:taxon-status xmlns:xlink="http://www.w3.org/1999/xlink" xlink:type="simple">sp. nov.</tp:taxon-status><xref ref-type="fig" rid="F1">Figs 1–11</xref><xref ref-type="fig" rid="F2">, 12–18</xref></tp:nomenclature><tp:treatment-sec sec-type="material" id="SECID0E5NAC"><title>Material examined.</title><p><bold><italic>Holotype</italic></bold> ♂, India: Arunachal Pradesh: Lapnan, (<named-content xmlns:xlink="http://www.w3.org/1999/xlink" content-type="dwc:verbatimCoordinates" xlink:type="simple"><named-content content-type="geo-json" specific-use="{&#34;type&#34;:&#34;Point&#34;,&#34;coordinates&#34;:[95.482858,26.990842]}" id="NCID0EMOAC" xlink:type="simple">26°59'27.03"N, 95°28'58.29"E</named-content></named-content>, 448m), 27.xi.2017, sweep net coll. Stuti (National Pusa Collection). <bold><italic>Paratypes</italic></bold> 5♀, same data as holotype.</p></tp:treatment-sec><tp:treatment-sec sec-type="diagnosis" id="SECID0EUOAC"><title>Diagnosis.</title><p>The new species can be distinguished from other species of the genus in having pygofer process apically sinuate, short styles with indistinct lateral lobe, connective with short stem and strongly divergent arms, strongly bent aedeagal shaft with rectilinear apical part, and dorsal connective elongate and tapered distally.</p></tp:treatment-sec><tp:treatment-sec sec-type="description" id="SECID0EZOAC"><title>Description.</title><p>Colour (Figs <xref ref-type="fig" rid="F1">1–4</xref>) generally pale green with yellow tinge. Head with three orange spots on crown, anterior spot saddle shaped, lateral pair elliptical, and one median translucent black spot on anterior margin in ventral view. Pronotum with four orange spots approximately equidistant from anterior and posterior margin and to each other. Scutellum medially with an orange spot and yellow mottling at anterior margin. Forewing with prominent orange markings on veins.</p><fig id="F1" position="float" orientation="portrait"><object-id xmlns:xlink="http://www.w3.org/1999/xlink" content-type="doi" xlink:type="simple">10.3897/zookeys.1004.26253.figures1-11</object-id><object-id xmlns:xlink="http://www.w3.org/1999/xlink" content-type="arpha" xlink:type="simple">D1520121-9722-579B-99AA-899B3B797E26</object-id><label>Figures 1–11.</label><caption><p><italic><tp:taxon-name><tp:taxon-name-part taxon-name-part-type="genus" reg="Anagonalia">Anagonalia</tp:taxon-name-part> <tp:taxon-name-part taxon-name-part-type="species" reg="lapnanensis">lapnanensis</tp:taxon-name-part></tp:taxon-name></italic> sp. nov. (male): <bold>1</bold> dorsal habitus <bold>2</bold> lateral habitus <bold>3</bold> face <bold>4</bold> head and thorax, dorsal view <bold>5</bold> subgenital plates and valve <bold>6</bold> sternal abdominal apodemes <bold>7</bold> styles and connective <bold>8–10</bold> aedeagus and dorsal connective, dorsal, ventral and lateral views <bold>11</bold> pygofer lateral view.</p></caption><graphic xmlns:xlink="http://www.w3.org/1999/xlink" xlink:href="zookeys-1004-141-g001.jpg" position="float" orientation="portrait" xlink:type="simple" id="oo_488101.jpg"><uri content-type="original_file" xlink:type="simple">https://binary.pensoft.net/fig/488101</uri></graphic></fig><p>Head with anterior margin of crown rounded, anterolateral margin of crown angulate before eyes; crown longer medially than next to eyes, length medially approximately half width across eyes; ocelli on crown, almost equidistant from anterior and posterior margin, nearer to the lateral orange spots than to each other; ridge arising from eye up to ocelli, crown convex between ocelli. Face with frontoclypeus broad and relatively flat, laterofrontal suture extending onto crown; clypellus depressed distally (Fig. <xref ref-type="fig" rid="F1">3</xref>). Pronotum (Fig. <xref ref-type="fig" rid="F1">4</xref>) convex, posterior margin highly concave in middle, 1.3× wider than long and 1.22× longer than vertex.</p><p>Male second sternal abdominal apodemes (Fig. <xref ref-type="fig" rid="F1">9</xref>) short, not extending to next sternite.</p><p><italic>Male genitalia</italic>. Pygofer (Fig. <xref ref-type="fig" rid="F1">11</xref>) in lateral view, 1.6× longer than wide, with dispersed macrosetae on apical half; caudoventral margin with row of stout macrosetae; in ventral view, a long apically sinuate hook like process arising on posteroventral margin. Valve short, fused to pygofer. Subgenital plates (Fig. <xref ref-type="fig" rid="F1">5</xref>) 1.4× as long as style, elongate, triangular, narrowed gradually towards apex, apex rounded, with a row of macrosetae along sub-lateral margin. Styles (Fig. <xref ref-type="fig" rid="F1">7</xref>) longer than wide, exceeding apex of connective, preapical lobe poorly developed.Connective (Fig. <xref ref-type="fig" rid="F1">7</xref>) Y-shaped with stem 1.5× longer than arms. Dorsal connective with arms tapered to apex. Aedeagus in dorsal view (Fig. <xref ref-type="fig" rid="F1">8</xref>), wider in the middle and slightly narrow at base and apex, in lateral view (Fig. <xref ref-type="fig" rid="F1">10</xref>) shaft strongly dorsally curved at midlength, of similar width throughout length, gonopore apical.</p><fig id="F2" position="float" orientation="portrait"><object-id xmlns:xlink="http://www.w3.org/1999/xlink" content-type="doi" xlink:type="simple">10.3897/zookeys.1004.26253.figures12-18</object-id><object-id xmlns:xlink="http://www.w3.org/1999/xlink" content-type="arpha" xlink:type="simple">9A6733A1-A302-50FD-8FF4-9281AC050DD2</object-id><label>Figures 12–18.</label><caption><p><italic><tp:taxon-name><tp:taxon-name-part taxon-name-part-type="genus" reg="Anagonalia">Anagonalia</tp:taxon-name-part> <tp:taxon-name-part taxon-name-part-type="species" reg="lapnanensis">lapnanensis</tp:taxon-name-part></tp:taxon-name></italic> (female): <bold>12</bold> dorsal habitus <bold>13</bold> lateral habitus <bold>14</bold> sternite VII <bold>15, 16</bold> first valvula <bold>17, 18</bold> second valvula.</p></caption><graphic xmlns:xlink="http://www.w3.org/1999/xlink" xlink:href="zookeys-1004-141-g002.jpg" position="float" orientation="portrait" xlink:type="simple" id="oo_488102.jpg"><uri content-type="original_file" xlink:type="simple">https://binary.pensoft.net/fig/488102</uri></graphic></fig><p><italic>Female genitalia</italic>. Seventh sternite (Fig. <xref ref-type="fig" rid="F2">14</xref>) with posterior margin slightly convex; first valvulae (Figs <xref ref-type="fig" rid="F2">15</xref>, <xref ref-type="fig" rid="F2">16</xref>) slightly bent dorsally and tapered distally to acute apex; in lateral view dorsal irregular sculpturing extending from midlength to apex, subapically with ventral hyaline area extending to midlength. Second valvulae (Fig. <xref ref-type="fig" rid="F2">17</xref>) with dorsal sclerotised and hyaline area at ¼<sup>th</sup> distance from base to apex, thereafter dorsal margin sharply expanded and slightly tapered to near apex with approximately 26 teeth, thereafter apex triangular with fine teeth on dorsal and ventral margins (Fig. <xref ref-type="fig" rid="F2">18</xref>).</p><p>Measurements (mm). Male 6.8 long, 1.5 wide across eyes, 1.4 wide across hind margin of pronotum. Female 6.3 long, 1.3 wide across eyes, 1.2 wide across hind margin of pronotum.</p></tp:treatment-sec><tp:treatment-sec sec-type="etymology" id="SECID0EXDAE"><title>Etymology.</title><p>This species is named after the place of collection, Lapnan, in Arunachal Pradesh.</p></tp:treatment-sec><tp:treatment-sec sec-type="remarks" id="SECID0E3DAE"><title>Remarks.</title><p>The new species is similar externally to the types of <italic><tp:taxon-name><tp:taxon-name-part taxon-name-part-type="genus" reg="Tettigoniella">Tettigoniella</tp:taxon-name-part> <tp:taxon-name-part taxon-name-part-type="species" reg="affinis">affinis</tp:taxon-name-part></tp:taxon-name></italic> Distant from India, a species synonymised with <italic><tp:taxon-name><tp:taxon-name-part taxon-name-part-type="genus" reg="Anagonalia">A.</tp:taxon-name-part> <tp:taxon-name-part taxon-name-part-type="species" reg="melichari">melichari</tp:taxon-name-part></tp:taxon-name></italic> Distant from Sri Lanka by <xref ref-type="bibr" rid="B9">Young (1986)</xref> but, as the types of <italic><tp:taxon-name><tp:taxon-name-part taxon-name-part-type="genus" reg="Tettigoniella">T.</tp:taxon-name-part> <tp:taxon-name-part taxon-name-part-type="species" reg="affinis">affinis</tp:taxon-name-part></tp:taxon-name></italic> are female, their identity is uncertain (MD Webb, pers. comm.). Based on figures seen of the types of <italic><tp:taxon-name><tp:taxon-name-part taxon-name-part-type="genus" reg="Anagonalia">A.</tp:taxon-name-part> <tp:taxon-name-part taxon-name-part-type="species" reg="melichari">melichari</tp:taxon-name-part></tp:taxon-name></italic> (Melanovsky &amp; Webb, in prep.), the specimens described here differ in shape of the male genitalia by the pygofer process being strongly sinuate distally in lateral view, the aedeagal shaft apex being rectilinear in lateral view and the style lacking a preapical lobe. The specimen recorded by <xref ref-type="bibr" rid="B9">Young (1986)</xref> of <italic><tp:taxon-name><tp:taxon-name-part taxon-name-part-type="genus" reg="Anagonalia">A.</tp:taxon-name-part> <tp:taxon-name-part taxon-name-part-type="species" reg="melichari">melichari</tp:taxon-name-part></tp:taxon-name></italic> is figured in insufficient detail to be certain of its identity.</p></tp:treatment-sec><ref-list><ref id="B9"><mixed-citation xmlns:xlink="http://www.w3.org/1999/xlink" xlink:type="simple"><person-group><name name-style="western"><surname>Young</surname><given-names>DA</given-names></name></person-group> (<year>1986</year>) <article-title>Taxonomic study of the <tp:taxon-name><tp:taxon-name-part taxon-name-part-type="subfamily">Cicadellinae</tp:taxon-name-part></tp:taxon-name> (<tp:taxon-name><tp:taxon-name-part taxon-name-part-type="suborder">Homoptera</tp:taxon-name-part></tp:taxon-name>: <tp:taxon-name><tp:taxon-name-part taxon-name-part-type="family">Cicadellidae</tp:taxon-name-part></tp:taxon-name>), Part 3, Old World <tp:taxon-name><tp:taxon-name-part taxon-name-part-type="tribe">Cicadellini</tp:taxon-name-part></tp:taxon-name>.</article-title><source>North Carolina Agricultural Experiment Station Technical Bulletin</source><volume>281</volume>: <fpage>339</fpage>–<lpage>344</lpage>.</mixed-citation></ref></ref-list></tp:taxon-treatment>
